# Supplementary material for: Reductive Amination for LC–MS Signal Enhancement and Confirmation of the Presence of Caribbean Ciguatoxin-1 in Fish
Source: Toxins (Basel). 2022 Jun 9;14(6):399. doi: 10.3390/toxins14060399 (PMC9245599; doi:10.3390/toxins14060399)
Supplement: Supplementary file 1 [file toxins-14-00399-s001.zip]

Archive with 1 entries (1 files):
- toxins-1742505 SM_SU_EM.pdf
